# Supplementary material for: A Case Study in Saudi Arabia: Biodiversity of Maize Seed-Borne Pathogenic Fungi in Relation to Biochemical, Physiological, and Molecular Characteristics
Source: Plants (Basel). 2022 Mar 21;11(6):829. doi: 10.3390/plants11060829 (PMC8954539; doi:10.3390/plants11060829)
Supplement: Supplementary file 1 [file plants-11-00829-s001.zip]

Archive with 1 entries (1 files):
- plants-1626400-supplementary.pdf
